# Supplementary material for: C-Glycoside metabolism in the gut and in nature: Identification, characterization, structural analyses and distribution of C-C bond-cleaving enzymes
Source: Nat Commun. 2021 Nov 2;12:6294. doi: 10.1038/s41467-021-26585-1 (PMC8563793; doi:10.1038/s41467-021-26585-1)
Supplement: Supplementary file 3 — Source Data [file 41467_2021_26585_MOESM3_ESM.xlsx]

## Sheet: Fig 2
	PuCGD					EuCGD					MiCGD					AgCGD1					AgCGD2					MtCGD
	Puerarin					Homoorientin					Carminic acid	umol/min/mg				Isovitexin	umol/min/mg				Orientin	umol/min/mg				Isovitexin	umol/min/mg
	[S] (mM)	v (mM/min)				[S] (mM)	v (mM/min)				[S] (mM)	1	2	3		[S] (mM)	1	2	3		[S] (mM)	1	2	3		[S] (mM)	1	2	3
	0.625	0.0804761	0.0505478	0.0484302		0.625	0.0335983	0.0349534	0.0311813		0.25	0.185662	0.192885	0.181012		1	0.0207165	0.015559	0.0193593		0.25	0.0151411	0.020641	0.017286		0.25	0.00731381	0.00681078	0.00689004
	1.25	0.0946548	0.0900351	0.0730527		1.25	0.0610176	0.0587499	0.0598133		0.5	0.249791	0.235678	0.237014		2	0.0308082	0.029594	0.030131		0.5	0.0300641	0.0346369	0.03081		0.5	0.0169058	0.0193493	0.0192846
	2.5	0.119251	0.130357	0.132536		2.5	0.0930961	0.102951	0.100211		1	0.268005	0.237359	0.254842		5	0.0502948	0.0483759	0.0475224		1	0.0378908	0.0420562	0.0423		1	0.0132143	0.0104028	0.0119278
	5	0.225968	0.2578	0.234756		5	0.151517	0.157433	0.160554		2	0.33254	0.310308	0.322573		10	0.0661141	0.0565908	0.0596585		2	0.0696061	0.0712753	0.0741481		2	0.0318081	0.022724	0.0268631
	10	0.362968	0.358449	0.397173		10	0.25834	0.260833	0.25606		5	0.4385	0.423072	0.430371							5	0.184867	0.155317	0.165943		5	0.0771462	0.0680763	0.0691536
	20	0.492918	0.502217	0.543816		20	0.344399	0.34901	0.339938		10	0.397051	0.376796	0.385136		Mangiferin	umol/min/mg				10	0.272831	0.270913	0.261416		10	0.119493	0.126043	0.122952
																[S] (mM)	1	2	3
	Orientin					Isovitexin					Mangiferin	umol/min/mg				0.25	0.000312562	0.000302134	0.000299851							Homoorientin	umol/min/mg
	[S] (uM)	v (uM/min)				[S] (mM)	v (mM/min)				[S] (mM)	1	2	3		0.5	0.000244057	0.000275951	0.000247623							[S] (mM)	1	2	3
	156.25	0.0161191	0.0185319	0.0138629		0.625	0.0725257	0.0576807	0.0600684		0.25	0.000104619	0.000239011	0.000164426		1	0.000595128	0.000592992	0.000594655							0.25	0.00739641	0.012123	0.00980874
	312.5	0.0239231	0.0273023	0.0255252		1.25	0.104676	0.0804381	0.101078		0.5	0.000116619	0.000227976	0.000164189		2	0.00111873	0.000996818	0.00106445							0.5	0.0271111	0.0249563	0.0275489
	625	0.0394663	0.0446031	0.0451203		2.5	0.118822	0.162651	0.120358		1	0.000216296	0.000668572	0.000545238		5	0.00202261	0.0016872	0.00210326							1	0.0419794	0.0489541	0.0461591
	1250	0.062111	0.0646247	0.0672271		5	0.22863	0.199147	0.192488		2	0.000615005	0.000822547	0.000764656		10	0.00220407	0.00213112	0.00212689							2	0.0903583	0.0873226	0.0866736
	2500	0.0781682	0.0809241	0.0729728		10	0.251335	0.270209	0.237017		5	0.00162552	0.00157487	0.00152518												5	0.123223	0.125484	0.117882
	5000	0.0889899	0.0797888	0.0817555		20	0.313573	0.305862	0.292716		10	0.00188495	0.00185539	0.00185866		Homoorientin	umol/min/mg									10	0.232547	0.200254	0.22791
																[S] (mM)	1	2	3
						Mangifeirn					Homoorientin	umol/min/mg				0.25	0.000293235	0.000690464	0.000520476							Mangiferin	umol/min/mg
						[S] (uM)	v (uM/min)				[S] (mM)	1	2	3		0.5	0.00114716	0.00123899	0.00140362							[S] (mM)	1	2	3
						156.25	0.889826	1.00947	0.909809		0.5	1.2749e-05	1.57779e-05	1.36533e-05		1	0.00201436	0.0023723	0.00213983							0.25	0.0174194	0.0283357	0.0228433
						312.5	1.5041	1.57884	1.65088		1	3.42334e-05	4.41373e-05	3.95085e-05		2	0.00434902	0.00426307	0.00393623							0.5	0.0242363	0.0267229	0.0252274
						625	7.48466	0	0		2	7.11561e-05	9.02449e-05	7.96112e-05		5	0.00603755	0.00659755	0.0054983							1	0.0249171	0.0276113	0.0266642
						1250	6.12573	0	0		5	0.000118544	0.000142025	0.000122681		10	0.00778361	0.00764832	0.00783347							2	0.0309534	0.0339876	0.0316785
						2500	9.66814	0	0		10	0.000153108	0.00018708	0.000191488												5	0.0529598	0.0526233	0.0590179
						5000	11.6023	0	0		20	0.000220803	0.000310469	0.000279803												10	0.0846879	0.0853803	0.0895096
											Puerarin	umol/min/mg
											[S] (mM)	1	2	3
											0.5	0.000256207	0.000323699	0.000283452
											1	0.00027049	0.00033031	0.000302235
											2	0.000386485	0.000504559	0.000443827
											5	0.000666487	0.000981522	0.000824515
											10	0.00112438	0.00145663	0.00135994

## Sheet: Fig 6
	PuDGD								MiCGD
	area								activity
	WT	E141A	H143A	D173A	H263A	K265A	E301A		WT	E145A	H147A	H275A	E311A	E313A
	1132257	172671	118105	392983	26596	3768.19	561650		0.0365804	0.000646621	0.000781876	0	0	0
	1038267	139681	115599	416135	24213	3193.61	489609		0.0398269	0	0	0	0.000625897	0.000880721
	1036721	158117	101052	370379	25650	4996.25	545890		0.0456548	0	0.000659538	0	0.000704112	0.000643736
	T-test	0.000506881	0.000820635	0.000560471	0.000910527	0.000875961	0.000309308		T-test	0.00407426	0.00407586	0.00422998	0.00410734	0.00403882

## Sheet: FigS4a
	PuCGD	1	2	3	T-test		EuCGD	1	2	3	T-test		MiCGD	1	2	3	T-test		AgCGD1	1	2	3	T-test		AgCGD2	1	2	3	T-test
	No treatment	2927567	2827567	2867567	7.57776e-05		No treatment	42265	41059	41796	1.44693e-06		No treatment	257960	286238	272099	0.00118065		No treatment	168777	179178	156480	0.00156189		No treatment	535222	558751	543768	0.000160609
	EDTA	454964	463166	476603			EDTA+Tiron	18359	19310	18617			EDTA+Tiron	36844	35801	36322.5			EDTA+Tiron	2612	2334	2458			EDTA+Tiron	4263	4598	4637
	Ni2+	4324972	4765748	4432435	0.00105138		Ni2+	55367	54454	54385	1.36571e-07		Ni2+	0	0	0	6.87054e-05		Ni2+	5976	22798	15547	0.0470069		Ni2+	306209	295876	306209	0.000150406
	Mn2+	4436514	4556566	4078456	0.00133358		Mn2+	45768	45811	49389	0.00110196		Mn2+	0	0	0	6.87054e-05		Mn2+	11951	10237	10554	1.79685e-05		Mn2+	633194	674432	606209	0.00108291
	Ca2+	3429296	3723432	3476545	0.000833847		Ca2+	37853	40154	39727	0.000277197		Ca2+	28515	11770	20142.5	0.0782826		Ca2+	16857	17210	16095	1.74269e-06		Ca2+	459427	465834	465875	1.7793e-05
	Mg2+	3385275	3643765	3356743	0.000881941		Mg2+	40666	43332	41452	0.000357287		Mg2+	358397	321259	339828	0.00123585		Mg2+	233724	126247	158274	0.0504314		Mg2+	509912	486598	476089	0.000478026
	Zn2+	3609086	3611232	3754343	0.000180747		Zn2+	43149	41363	42595	2.98336e-05		Zn2+	5874	2315	4094.5	0.000438525		Zn2+	33647	34213	36009	0.125489		Zn2+	60912	55845	54194	0.00831884
	Cu2+	3517936	3522232	3732345	0.000467336		Cu2+	0	0	0	0.000228956		Cu2+	0	0	0	6.87054e-05		Cu2+	0	0	0	6.87054e-05		Cu2+	0	0	0	6.87054e-05
	Co2+	3639397	3684323	3754634	6.46209e-05		Co2+	43942	41901	43540	8.53111e-05		Co2+	0	0	0	6.87054e-05		Co2+	0	0	0	6.87054e-05		Co2+	489084	456488	456167	0.000636067
	Fe2+	1824017	1742017	1855643	0.000434565		Fe2+	27474	27399	26437	5.42461e-05		Fe2+	0	0	0	6.87054e-05		Fe2+	0	0	0	6.87054e-05		Fe2+	0	0	0	6.87054e-05

## Sheet: Fig S4b
		PuCGD					EuCGD
		Temparature(⁰C)					Temparature(⁰C)
		30	468701	404316	517115		30	17332	16419	16090
		37	536325	636058	629556		37	19783	19656	21901
		42	659959	715065	692433		42	22684	20255	21437
		50	797122	708846			50	26768	30019	24188
		60	945070	988066	1066460		60	33063	33632	36698
		70	8437	13969	5092		70	18572	19301	20499

## Sheet: Fig S4c
	PuCGD					EuCGD
	pH					pH
	Na citrate pH5.0	284328	292728	283434		Na citrate pH5.0	61173	76017	68595
	KP buffer pH6.0	479433	464722	452604		KP pH 6.0	149662	151758	150710
	KP buffer pH7.0	432765	421918	419612		KP pH 7.0	95642	88795	92218.5
	KP buffer pH8.0	358360	345851	335412		KP pH 8.0	46313	64011	55162
						HEPES pH 7.0	47889	28121	38005
						HEPES pH 8.0	18678	21868	20273
						Tris pH 7.0	37705	33205	35455
						Tris pH 8.0	15009	15529	15269
						Tris pH 9.0	4684	711	2697.5

## Sheet: Fig S4d
	MiCGD					AgCGD1					AgCGD2					MtCGD
	Temparature(⁰C)					Temparature(⁰C)					Temparature(⁰C)					Temparature(⁰C)
	20	0.000560735	0.000445049	0.000446239		20	0.000319796	0.000254049	0.000188765		20	0.107253	0.0924855	0.100993		20	0.67053	0.579555	0.567582
	30	0.000803572	0.000687364	0.000742951		30	0.000942912	0.000930744	0.00109615		30	0.172214	0.18295	0.185263		30	0.88269	1.00784	1.04047
	40	0.00108752	0.00101923	0.000979614		40	0.00196996	0.00184173	0.00210036		40	0.221054	0.28488	0.289558		40	1.66546	2.03645	1.7217
	50	0.000324398	0.000209549	0.000170413		50	0	0	0		50	0.143224	0.191124	0.209578		50	0.845907	0.821586	0.736264
	60	5.11023e-05	9.52803e-05	0		60	0	0	0		60	0.0711987	0.0178189	0.0377516		60	0.0299008	0.0250527	0.108373
	70	3.26212e-05	7.55303e-06	0		70	0	0	0		70	0.000310316	0	0		70	0.0322489	0.0256245	0.0249831

## Sheet: Fig S4e
	MiCGD					AgCGD1					AgCGD2					MtCGD
	pH	µmol/mg/min				pH	µmol/mg/min				pH	µmol/mg/min				pH	µmol/mg/min
	6.36	0.00222092	0.00192579	0.00197305		6.36	-2.40456e-05	-2.4493e-05	-2.26807e-05		5.7	0.000937628	0.00137493	0.00162967		4.69	-0.000337553	-0.000337553	-0.000337553
	6.71	0.00288032	0.00235406	0.00245285		6.71	7.90228e-05	8.49351e-05	9.82e-05		6.13	0	0.00632898	0.00572984		5.22	0.00197219	0.00164502	0.00194095
	7.05	0.00273798	0.00281289	0.00290092		7.05	0.000340095	0.000330214	0.000378119		6.63	0.0096351	0.00962935	0.00994144		5.83	0.015124	0.0138376	0.0137485
	7.45	0.00337553	0.00309121	0.00317517		7.45	0.000470614	0.000467888	0.000505002		7	0.0125424	0.0102331	0.0104232		6.4	0.0106602	0.0121794	0.0129995
	7.77	0.00360624	0.00354538	0.00392844		7.77	0.000382886	0.000408239	0.000447595		7.39	0.0119414	0.010088	0.0100543		6.83	0.00907689	0.0104074	0.0103713
	8.08	0.00382823	0.00329138	0.00375765		8.08	0.000196504	0.000193505	0.000178912		7.96	0.0115519	0.0092142	0.00903036		7.31	0.00704332	0.00779951	0.00815139
	8.45	0.00316756	0.00313682	0.00305653		8.45	1.45368e-05	1.29579e-05	4.49474e-06		8.48	0.0109749	0.00940384	0.00965279		7.73	0.00619693	0.00673006	0.00712357
	8.7	0.00244285	0.00226456	0.00302794		8.7	-1.2886e-05	-1.47649e-05	-1.06456e-05		8.9	0.0107634	0.00956506	0.0094715		8.09	0.0057079	0.00578247	0.00585249
											9.45	0.00793761	0.00671066	0.00740316		8.44	0.00361808	0.00511105	0.00530696
											9.8	0	0.00473807	0.00629439		8.67	0.00252234	0.00484082	0.00487044
